# Supplementary material for: A signature based on circadian rhythm-associated genes for the evaluation of prognosis and the tumour microenvironment in HNSCC
Source: Sci Rep. 2024 Mar 31;14:7594. doi: 10.1038/s41598-024-57160-5 (PMC10982303; doi:10.1038/s41598-024-57160-5)
Supplement: Supplementary file 7 — Supplementary Table 1. [file 41598_2024_57160_MOESM7_ESM.xlsx]

## Sheet: Sheet1
ID	Description	setSize	enrichmentScore	NES	pvalue	p.adjust	qvalues	rank	leading_edge	core_enrichment
KEGG_ECM_RECEPTOR_INTERACTION	KEGG_ECM_RECEPTOR_INTERACTION	64	0.685197	2.38009	5.7008e-07	0.000103185	8.76123e-05	2447	tags=73%, list=15%, signal=62%	FN1/ITGA5/LAMC2/COL11A1/LAMA1/LAMA3/IBSP/SPP1/COL5A1/COL5A2/SDC2/LAMB3/COL1A1/COL3A1/ITGA11/COL6A3/THBS1/COL1A2/COL5A3/ITGA6/COL6A1/COL6A2/COL4A6/ITGA3/LAMC1/ITGB1/SV2A/TNC/ITGB6/COL4A1/LAMA4/THBS2/LAMB1/CD44/COL4A2/SDC4/THBS3/LAMC3/HMMR/ITGB4/ITGAV/SDC3/CD36/AGRN/SDC1/ITGB5/ITGA1
KEGG_FOCAL_ADHESION	KEGG_FOCAL_ADHESION	170	0.479251	1.92176	5.0636e-06	0.000458256	0.000389098	1836	tags=38%, list=12%, signal=34%	FN1/ITGA5/LAMC2/EGFR/COL11A1/LAMA1/BIRC2/LAMA3/IBSP/SPP1/COL5A1/COL5A2/LAMB3/COL1A1/PDGFB/COL3A1/ITGA11/COL6A3/THBS1/CCND1/PDGFC/CAV1/COL1A2/COL5A3/MYL9/PDGFA/ITGA6/COL6A1/COL6A2/COL4A6/ITGA3/VEGFA/VEGFC/IGF1R/PXN/ACTN1/LAMC1/ITGB1/TLN2/TNC/CAV2/ITGB6/SHC1/COL4A1/PRKCA/LAMA4/THBS2/AKT3/MET/LAMB1/COL4A2/VCL/PAK1/PIK3CA/PDGFRB/PARVB/CRKL/THBS3/LAMC3/PARVA/ITGB4/FLNA/ITGAV/BCAR1
KEGG_PRIMARY_IMMUNODEFICIENCY	KEGG_PRIMARY_IMMUNODEFICIENCY	29	-0.790165	-2.00563	7.93991e-06	0.000479041	0.000406746	1062	tags=59%, list=7%, signal=55%	CD4/BLNK/BTK/JAK3/CIITA/LCK/ICOS/TNFRSF13C/PTPRC/CD8B/CD3E/IL2RG/CD3D/CD8A/ZAP70/CD79A/CD19
KEGG_AUTOIMMUNE_THYROID_DISEASE	KEGG_AUTOIMMUNE_THYROID_DISEASE	26	-0.794884	-1.96917	1.37301e-05	0.000621286	0.000527524	1181	tags=65%, list=7%, signal=61%	HLA-DRB5/HLA-DMA/HLA-DOA/HLA-DRB1/HLA-DRA/HLA-DPA1/HLA-DQB1/HLA-DOB/HLA-DMB/HLA-DPB1/HLA-DQA2/HLA-DQA1/PRF1/CTLA4/CD28/GZMB/FASLG
KEGG_CHEMOKINE_SIGNALING_PATHWAY	KEGG_CHEMOKINE_SIGNALING_PATHWAY	160	-0.552078	-1.74138	4.4516e-05	0.00123991	0.00105279	2244	tags=34%, list=14%, signal=29%	PIK3R1/CCL4L2/STAT1/ARRB1/CXCL6/CCL22/HCK/CXCL12/GNG2/ADCY5/CCL8/FGR/CCR1/PREX1/CX3CL1/VAV1/CCL4/CCL24/PIK3R5/CCL2/PLCB2/CCL17/PIK3R3/CCL5/CCL18/CCR8/GNGT2/CXCR2/JAK2/CCL21/GNG7/DOCK2/JAK3/WAS/NCF1/XCL2/CX3CR1/PIK3CG/CXCR4/CXCL11/RASGRP2/PRKCB/CXCL13/CXCL10/CXCL9/GNG8/CCR5/CCR4/CCR2/CCR7/CXCR6/ITK/CXCR3/CCL19
KEGG_ALLOGRAFT_REJECTION	KEGG_ALLOGRAFT_REJECTION	27	-0.793954	-1.97633	5.10389e-05	0.00123991	0.00105279	1181	tags=63%, list=7%, signal=58%	HLA-DRB5/HLA-DMA/HLA-DOA/HLA-DRB1/HLA-DRA/HLA-DPA1/HLA-DQB1/HLA-DOB/HLA-DMB/HLA-DPB1/HLA-DQA2/HLA-DQA1/PRF1/CD28/GZMB/IFNG/FASLG
KEGG_ASTHMA	KEGG_ASTHMA	17	-0.842145	-1.91616	5.41363e-05	0.00123991	0.00105279	1181	tags=94%, list=7%, signal=87%	CD40/CCL11/FCER1G/HLA-DRB5/HLA-DMA/HLA-DOA/HLA-DRB1/HLA-DRA/HLA-DPA1/HLA-DQB1/HLA-DOB/HLA-DMB/HLA-DPB1/HLA-DQA2/HLA-DQA1/FCER1A
KEGG_INTESTINAL_IMMUNE_NETWORK_FOR_IGA_PRODUCTION	KEGG_INTESTINAL_IMMUNE_NETWORK_FOR_IGA_PRODUCTION	32	-0.763113	-1.96597	5.48026e-05	0.00123991	0.00105279	1459	tags=69%, list=9%, signal=63%	IL15/TNFSF13B/HLA-DRB5/HLA-DMA/HLA-DOA/HLA-DRB1/HLA-DRA/HLA-DPA1/HLA-DQB1/PIGR/HLA-DOB/HLA-DMB/MAP3K14/HLA-DPB1/HLA-DQA2/HLA-DQA1/ITGB7/CXCR4/ICOS/CD28/TNFRSF13C/TNFRSF17
KEGG_CYTOKINE_CYTOKINE_RECEPTOR_INTERACTION	KEGG_CYTOKINE_CYTOKINE_RECEPTOR_INTERACTION	183	-0.517977	-1.64803	9.30854e-05	0.00187205	0.00158953	2084	tags=40%, list=13%, signal=35%	CXCL6/TNFRSF25/CCL22/CXCL12/FAS/IL18R1/IL20RA/KITLG/CSF1R/CCL8/NGFR/IL7/CCR1/IL15/TNFSF13B/TNFSF18/CX3CL1/CCL4/IL3RA/CCL24/CCL2/IL23A/TNFRSF11A/IL11RA/CCL17/TNFRSF18/IL2RA/FLT3LG/IL12RB2/CSF2RA/LIFR/TNFRSF1B/CCL5/TNFRSF14/CNTFR/TNFSF4/CCL18/CCR8/TNFRSF9/CXCR2/CCL21/AMH/IL10RA/TNFSF15/IL12RB1/XCL2/CX3CR1/CXCR4/CXCL11/TNFRSF4/IL2RB/IL17RB/CXCL13/TNFRSF13C/CXCL10/CXCL9/CCR5/CCR4/CSF2RB/CCR2/CCR7/LTB…
KEGG_CELL_ADHESION_MOLECULES_CAMS	KEGG_CELL_ADHESION_MOLECULES_CAMS	107	-0.583449	-1.76689	0.000199013	0.00360213	0.00305851	1267	tags=36%, list=8%, signal=34%	ICAM2/HLA-DRB5/ITGAM/HLA-DMA/CD4/HLA-DOA/HLA-DRB1/HLA-DRA/HLA-DPA1/SELE/HLA-DQB1/HLA-DOB/PDCD1LG2/HLA-DMB/CD274/HLA-DPB1/SELPLG/HLA-DQA2/HLA-DQA1/ITGB7/CLDN3/ICOS/SPN/CTLA4/SELP/CD28/PTPRC/ICAM3/CLDN17/ITGAL/CD8B/CD6/PDCD1/CLDN10/SELL/CD2/CD8A/CD22/VCAM1
KEGG_T_CELL_RECEPTOR_SIGNALING_PATHWAY	KEGG_T_CELL_RECEPTOR_SIGNALING_PATHWAY	96	-0.575004	-1.71417	0.000825123	0.0135592	0.0115129	1411	tags=24%, list=9%, signal=22%	VAV1/PIK3R5/LCP2/PIK3R3/CD4/RASGRP1/MAP3K14/PIK3CG/LCK/ICOS/CTLA4/CD28/PTPRC/CD247/CD8B/PDCD1/ITK/IFNG/CD3E/CD3G/CD3D/CD8A/ZAP70
KEGG_GRAFT_VERSUS_HOST_DISEASE	KEGG_GRAFT_VERSUS_HOST_DISEASE	29	-0.690176	-1.75183	0.000898953	0.0135592	0.0115129	1181	tags=59%, list=7%, signal=54%	HLA-DRB5/HLA-DMA/HLA-DOA/HLA-DRB1/HLA-DRA/HLA-DPA1/HLA-DQB1/HLA-DOB/HLA-DMB/HLA-DPB1/HLA-DQA2/HLA-DQA1/PRF1/CD28/GZMB/IFNG/FASLG
KEGG_TYPE_I_DIABETES_MELLITUS	KEGG_TYPE_I_DIABETES_MELLITUS	32	-0.697944	-1.79808	0.00142034	0.0197755	0.0167911	1181	tags=56%, list=7%, signal=52%	HLA-DRB5/PTPRN2/HLA-DMA/HLA-DOA/HLA-DRB1/HLA-DRA/HLA-DPA1/HLA-DQB1/HLA-DOB/HLA-DMB/HLA-DPB1/HLA-DQA2/HLA-DQA1/PRF1/CD28/GZMB/IFNG/FASLG
KEGG_LEISHMANIA_INFECTION	KEGG_LEISHMANIA_INFECTION	64	-0.591948	-1.67413	0.00175328	0.0212495	0.0180426	2445	tags=42%, list=15%, signal=36%	C3/FCGR3A/PTPN6/STAT1/MYD88/TLR4/ITGB2/FCGR1A/HLA-DRB5/ITGAM/HLA-DMA/HLA-DOA/HLA-DRB1/HLA-DRA/HLA-DPA1/HLA-DQB1/HLA-DOB/HLA-DMB/HLA-DPB1/JAK2/HLA-DQA2/HLA-DQA1/NCF4/NCF1/PRKCB/IFNG/NOS2
KEGG_PATHWAYS_IN_CANCER	KEGG_PATHWAYS_IN_CANCER	281	0.331436	1.4153	0.00176101	0.0212495	0.0180426	2113	tags=25%, list=13%, signal=22%	FGF19/WNT6/FN1/IL6/LAMC2/EGFR/CXCL8/LAMA1/BIRC2/LAMA3/GLI2/LAMB3/PDGFB/FADD/CCND1/PTGS2/WNT7A/WNT11/CCNA1/PDGFA/BMP2/ITGA6/MMP9/COL4A6/ITGA3/VEGFA/VEGFC/IGF1R/WNT2/LAMC1/ITGB1/FZD7/CDK6/MMP2/FZD10/COL4A1/PRKCA/LAMA4/FZD3/TGFA/TGFB2/AKT3/MET/LAMB1/DVL3/HSP90AA1/FZD6/MMP1/TGFB1/WNT9A/COL4A2/PPARG/PIK3CA/PDGFRB/EGLN3/CRKL/WNT7B/LAMC3/SLC2A1/SMAD3/GLI1/ITGAV/HIF1A/HSP90AB1/MAP2K1/RALB/SMO/WNT5A/HSP90…
KEGG_GLYCOSAMINOGLYCAN_BIOSYNTHESIS_CHONDROITIN_SULFATE	KEGG_GLYCOSAMINOGLYCAN_BIOSYNTHESIS_CHONDROITIN_SULFATE	19	0.692317	1.92471	0.002285	0.025849	0.021948	2450	tags=63%, list=15%, signal=54%	CHPF/UST/CSGALNACT2/DSE/CHST11/CHST3/CHSY1/CHST7/CHST15/CHPF2/CHSY3/XYLT2
KEGG_VIRAL_MYOCARDITIS	KEGG_VIRAL_MYOCARDITIS	62	-0.595523	-1.67954	0.0028008	0.0269068	0.0228461	1795	tags=39%, list=11%, signal=34%	ITGB2/DMD/SGCA/HLA-DRB5/HLA-DMA/HLA-DOA/HLA-DRB1/HLA-DRA/HLA-DPA1/HLA-DQB1/HLA-DOB/HLA-DMB/HLA-DPB1/SGCG/HLA-DQA2/MYH1/HLA-DQA1/MYH8/PRF1/CD28/ITGAL/MYH6/MYH7/MYH2
KEGG_SYSTEMIC_LUPUS_ERYTHEMATOSUS	KEGG_SYSTEMIC_LUPUS_ERYTHEMATOSUS	75	-0.564158	-1.62903	0.00294395	0.0269068	0.0228461	2474	tags=43%, list=16%, signal=36%	H2AX/CD40/CD86/TRIM21/C3/FCGR3A/H2BC17/C2/C1QC/C1QB/C1QA/FCGR1A/CTSG/FCGR2B/HLA-DRB5/C5/HLA-DMA/HLA-DOA/HLA-DRB1/HLA-DRA/HLA-DPA1/HLA-DQB1/HLA-DOB/C7/HLA-DMB/HLA-DPB1/HLA-DQA2/HLA-DQA1/CD28/ACTN2/IFNG/C8G
KEGG_HEMATOPOIETIC_CELL_LINEAGE	KEGG_HEMATOPOIETIC_CELL_LINEAGE	64	-0.580344	-1.64131	0.00297112	0.0269068	0.0228461	1821	tags=47%, list=11%, signal=42%	KITLG/CSF1R/IL7/FCGR1A/IL3RA/IL11RA/HLA-DRB5/ITGAM/IL2RA/FLT3LG/CSF2RA/CD1C/CD4/CD1A/HLA-DRB1/HLA-DRA/CD1E/CD37/CD7/CD8B/CD3E/IL1R2/CD2/CD5/CD3G/CD3D/CD8A/CD22/CD19/MS4A1
KEGG_ANTIGEN_PROCESSING_AND_PRESENTATION	KEGG_ANTIGEN_PROCESSING_AND_PRESENTATION	54	-0.602975	-1.68027	0.00297313	0.0269068	0.0228461	1181	tags=43%, list=7%, signal=40%	PSME1/TAP1/RFXANK/HLA-F/PSME2/HLA-DRB5/HLA-DMA/CD4/CTSS/HLA-DOA/HLA-DRB1/HLA-DRA/HLA-DPA1/HLA-DQB1/HLA-DOB/HLA-DMB/CD74/HLA-DPB1/HLA-DQA2/HLA-DQA1/CIITA/CD8B/CD8A
KEGG_BASAL_CELL_CARCINOMA	KEGG_BASAL_CELL_CARCINOMA	46	0.541566	1.78362	0.00364683	0.0314322	0.0266886	2285	tags=39%, list=14%, signal=34%	WNT6/GLI2/WNT7A/WNT11/BMP2/WNT2/FZD7/FZD10/FZD3/DVL3/FZD6/WNT9A/WNT7B/GLI1/SMO/WNT5A/FZD2/WNT3A
KEGG_RIBOSOME	KEGG_RIBOSOME	86	-0.535978	-1.57665	0.00382741	0.0314891	0.0267369	6249	tags=76%, list=39%, signal=46%	RPS25/RPL6/RPL31/RPS27A/RPL39/RPS26/RPL17/RPS18/RPS20/RPL26/RPS3/RPL23A/RPS24/RPL41/RPS16/RPL10A/RPS27L/RPS5/RPL7A/RPL19/RPL36A/RPL24/FAU/RPS29/RPL10/RPS15A/RPS23/RPL27A/RPL21/RPS10/RPLP0/RPS8/RPLP1/RPL13/RPL9/RPS3A/RPS4X/RPS13/RPS21/RPL28/RPL35/RPL22/RPL37A/RPL3/RPL15/RPS27/RPLP2/RPL11/RPS11/RPL34/UBA52/RPL14/RPL18A/RPL18/RPL13A/RPL36/RPSA/RPS6/RPL32/RPL29/RPS9/RPS19/RPS28/RPS15/RPL3L
KEGG_B_CELL_RECEPTOR_SIGNALING_PATHWAY	KEGG_B_CELL_RECEPTOR_SIGNALING_PATHWAY	72	-0.568682	-1.63575	0.00502583	0.0395511	0.0335822	3402	tags=40%, list=21%, signal=32%	VAV3/RAF1/MAP2K2/DAPP1/LYN/NFKBIE/LILRB3/IKBKB/HRAS/NFATC2/PTPN6/RASGRP3/PIK3R1/SYK/IFITM1/VAV1/PIK3R5/FCGR2B/CD72/PIK3R3/BLNK/BTK/INPP5D/PIK3CG/PRKCB/CD79B/CD22/CD79A/CD19
KEGG_CARDIAC_MUSCLE_CONTRACTION	KEGG_CARDIAC_MUSCLE_CONTRACTION	57	-0.55743	-1.56801	0.00595676	0.0449239	0.0381442	3556	tags=42%, list=22%, signal=33%	COX7C/COX6A1/COX7B/UQCRC1/COX6B2/UQCR11/ACTC1/UQCRQ/CACNA2D3/TPM2/COX4I2/CACNB1/CACNG1/COX7A1/CACNG6/UQCRHL/CACNA1S/ATP1A2/TNNC1/MYL2/COX6A2/MYH6/MYH7/MYL3
KEGG_HEDGEHOG_SIGNALING_PATHWAY	KEGG_HEDGEHOG_SIGNALING_PATHWAY	41	0.54881	1.79472	0.00899431	0.0651188	0.0552913	2285	tags=37%, list=14%, signal=31%	WNT6/GLI2/WNT7A/WNT11/BMP2/BMP8B/WNT2/WNT9A/WNT7B/GLI1/CSNK1E/RAB23/SMO/WNT5A/WNT3A
KEGG_ALPHA_LINOLENIC_ACID_METABOLISM	KEGG_ALPHA_LINOLENIC_ACID_METABOLISM	12	-0.741878	-1.56752	0.0112836	0.0785509	0.0666963	1780	tags=42%, list=11%, signal=37%	ACOX3/PLA2G2F/PLA2G4E/PLA2G3/PLA2G2D
KEGG_LINOLEIC_ACID_METABOLISM	KEGG_LINOLEIC_ACID_METABOLISM	15	-0.734413	-1.63693	0.0148002	0.099216	0.0842427	1690	tags=47%, list=11%, signal=42%	CYP3A5/PLA2G2F/PLA2G4E/CYP2C18/PLA2G3/CYP2E1/PLA2G2D
KEGG_GLYCOSAMINOGLYCAN_BIOSYNTHESIS_KERATAN_SULFATE	KEGG_GLYCOSAMINOGLYCAN_BIOSYNTHESIS_KERATAN_SULFATE	14	0.681166	1.74238	0.0167639	0.108367	0.0920126	4889	tags=86%, list=31%, signal=59%	CHST6/ST3GAL1/FUT8/B4GALT4/CHST2/B4GALT3/B3GNT7/CHST1/B3GNT2/ST3GAL3/ST3GAL2/B4GAT1
KEGG_ARACHIDONIC_ACID_METABOLISM	KEGG_ARACHIDONIC_ACID_METABOLISM	41	-0.577316	-1.55217	0.0196643	0.122725	0.104203	1934	tags=44%, list=12%, signal=39%	GPX4/ALOX5/CYP2J2/PTGIS/GPX1/PLA2G2F/TBXAS1/GGT6/HPGDS/PLA2G4E/EPHX2/CYP2C18/CBR3/PLA2G3/ALOX12B/PTGDS/CYP2E1/PLA2G2D
KEGG_NATURAL_KILLER_CELL_MEDIATED_CYTOTOXICITY	KEGG_NATURAL_KILLER_CELL_MEDIATED_CYTOTOXICITY	96	-0.492231	-1.46741	0.0203411	0.122725	0.104203	2462	tags=29%, list=15%, signal=25%	NFATC2/FCER1G/FCGR3A/PTPN6/PIK3R1/FAS/TYROBP/ITGB2/SYK/VAV1/PIK3R5/ICAM2/LCP2/RAET1E/PIK3R3/HCST/PRF1/PIK3CG/LCK/PRKCB/CD247/GZMB/ITGAL/CD48/IFNG/FASLG/ZAP70/SH2D1A
KEGG_AXON_GUIDANCE	KEGG_AXON_GUIDANCE	108	0.34973	1.2988	0.0225601	0.131722	0.111843	2888	tags=31%, list=18%, signal=25%	EPHA7/L1CAM/EFNB2/SEMA3C/PLXNB3/SEMA3A/ITGB1/SEMA4F/CHP2/SEMA4C/MET/SEMA6D/EPHB3/NGEF/EFNB3/ROBO3/PAK1/SEMA6B/NFAT5/SLIT2/SRGAP1/EFNA1/EFNB1/EPHA3/PLXNA3/EPHB2/SEMA7A/SEMA4B/PAK2/SEMA3B/KRAS/PTK2/PPP3CA
KEGG_PORPHYRIN_AND_CHLOROPHYLL_METABOLISM	KEGG_PORPHYRIN_AND_CHLOROPHYLL_METABOLISM	25	0.540396	1.59349	0.0239606	0.135527	0.115074	435	tags=12%, list=3%, signal=12%	UGT1A10/UGT1A7/UGT1A6
KEGG_STEROID_BIOSYNTHESIS	KEGG_STEROID_BIOSYNTHESIS	16	0.584754	1.55265	0.0393364	0.215754	0.183193	2206	tags=44%, list=14%, signal=38%	CEL/SC5D/DHCR7/SQLE/CYP51A1/SOAT1/CYP27B1
KEGG_STEROID_HORMONE_BIOSYNTHESIS	KEGG_STEROID_HORMONE_BIOSYNTHESIS	25	0.511818	1.50922	0.0408242	0.217329	0.184531	1564	tags=32%, list=10%, signal=29%	UGT1A10/AKR1C3/UGT1A7/UGT1A6/AKR1C1/AKR1C2/HSD17B12/HSD17B2
KEGG_SMALL_CELL_LUNG_CANCER	KEGG_SMALL_CELL_LUNG_CANCER	78	0.372901	1.33075	0.0442808	0.228995	0.194436	1447	tags=26%, list=9%, signal=23%	FN1/LAMC2/LAMA1/BIRC2/LAMA3/LAMB3/CCND1/PTGS2/ITGA6/COL4A6/ITGA3/LAMC1/ITGB1/CDK6/COL4A1/LAMA4/AKT3/LAMB1/COL4A2/PIK3CA
